# Supplementary material for: First Report of CTX-M-32 and CTX-M-101 in Proteus mirabilis from Zagreb, Croatia
Source: Antibiotics (Basel). 2025 Apr 30;14(5):462. doi: 10.3390/antibiotics14050462 (PMC12108336; doi:10.3390/antibiotics14050462)
Supplement: Supplementary file 1 [file antibiotics-14-00462-s001.zip]

Archive with 1 entries (1 files):
- antibiotics-3575150-supplementary.xlsx
