# Supplementary material for: First Report of CTX-M-32 and CTX-M-101 in Proteus mirabilis from Zagreb, Croatia
Source: Antibiotics (Basel). 2025 Apr 30;14(5):462. doi: 10.3390/antibiotics14050462 (PMC12108336; doi:10.3390/antibiotics14050462)
Supplement: Supplementary file 1 [file antibiotics-14-00462-s001.zip › antibiotics-3575150-supplementary.xlsx]

## Sheet: ESBL
AMP- c		ESBL TESTIRANJE
		CAZ	CL	FEP	CL	CTX	CL	CRO	CL		CAZ	CLOX	CTX	CLOX	FOX	CLOX
1	284989	12	15	28	30	6	28	16	29	NEG	12	17	6	15	17	20	POS
2	214429	12	16	27	30	6	25	15	30	NEG	12	18	6	14	18	19	POS
3	170451	12	19	25	30	6	25	15	27	NEG	12	17	6	15	17	19	POS
4	154235	12	17	26	30	6	25	15	27	NEG	12	18	6	13	15	19	POS
5	282456	11	17	27	30	6	27	16	28	NEG	11	16	6	15	18	20	POS
6	210744	12	17	26	30	6	27	16	27	NEG	12	17	6	14	16	20	POS
7	267076	12	17	26	30	6	26	15	27	NEG	12	16	6	14	16	17	POS
8	235713	11	16	27	32	6	26	15	28	NEG	11	16	6	15	16	18	POS
9	179719	13	16	25	30	6	26	15	28	NEG	13	21	6	14	16	19	POS
10	79532	14	15	26	29	6	25	16	24	NEG	14	21	6	13	16	19	POS
11	164903	15	15	26	30	6	25	14	24	NEG	15	20	6	15	15	18	POS
12	270917	15	19	27	32	6	29	17	30	NEG	15	19	6	17	15	19	POS
13	332821	16	18	25	30	6	21	15	29	NEG	16	20	6	15	14	21	POS
14	139012	14	16	22	28	6	21	17	28	NEG	14	18	6	15	13	20	POS
15	407285	18	18	27	32	6	27	17	30	NEG	14	19	6	13	14	19	POS
16	405427	17	19	20	24	6	22	15	28	NEG	13	18	6	14	15	18	POS
17	130706	15	19	25	30	6	25	16	26	NEG	15	19	6	13	14	20	POS
18	20048	14	18	26	30	6	23	16	25	NEG	15	19	6	12	15	21	POS
19	36119	15	19	24	28	6	24	17	27	NEG	15	20	6	13	16	21	POS
20	64017	14	14	25	29	6	19	15	25	NEG	14	19	6	14	15	22	POS
21		17	21	22	26	6	20	16	24	NEG	15	18	6	15	16	21	POS
22	116046	15	17	21	24	6	18	15	25	NEG	14	20	6	13	15	19	POS
ESBL
1	156351	11	35	20	37	11	37	18	40	POS	11	14	11	11	30	30	NEG
2	93279	6	38	22	40	16	21	18	38	POS	6	10	16	19	30	30	NEG
3	52487	16	26	23	43	11	40	21	41	POS	16	18	11	12	28	29	NEG
4	188010	18	29	20	35	7	34	17	36	POS	18	17	7	10	28	30	NEG
5	261669	7	26	20	33	6	25	12	26	POS	7	7	6	10	30	30	NEG
6	250194	19	30	20	38	6	36	15	38	POS	19	22	6	11	27	28	NEG
7	411986	19	32	25	38	16	37	21	40	POS	18	21	16	16	20	22	NEG
8	254010	16	25	21	34	6	37	17	26	POS	16	17	6	9	28	28	NEG
9	263033	19	33	23	36	12	40	22	45	POS	19	18	12	10	27	27	NEG
10	252130	14	35	25	38	6	32	12	34	POS	14	16	6	6	23	23	NEG
11	2787430	30	38	20	35	6	32	18	40	POS	30	27	6	6	30	30	NEG
12	273584	27	40	24	38	6	45	20	40	POS	27	28	6	7	21	25	NEG
13	84306	25	35	24	30	6	20	10	25	POS	25	26	6	6	28	31	NEG
14	405307	30	39	22	42	6	37	16	40	POS	19	18	6	6	27	28	NEG
15	245042	9	30	24	33	6	27	12	28	POS	9	8	6	8	28	28	NEG
16	223227	13	28	28	38	6	29	11	31	POS	13	11	6	9	18	21	NEG
17	54983	18	26	18	41	6	28	15	36	POS	18	16	6	8	18	20	NEG

## Sheet: MIK
p-ampC
		Specimen	NAME	Hospital unit	age and gender	Date	AMC	TZP	CTX	CRO	CAZ	FEP	IPM	MEM	ERT	GM	AMI	CIP	SMX		BL	ESBL	PBRT		diagnosis	coinfection
1	284989	urine		UHCZ	74 F	03.11.2023.	>128	2	>128	32	>128	4	0.5	0.12	S	>128	>128	64	R	1				BAK	myeloma multiplex	E. coli ESBL
2	214429	urine		UHCZ	85 M	17.01. 2023.	>128	2	>128	32	>128	4	1	0.12	S	>128	>128	>128	R	2				BAK	prostatic hyperplasia
3	170451	nasal swab		UHCZ	53 F	16.05. 2023.	>128	2	>128	32	>128	8	0.25	0.12	S	>128	>128	>128	R	3				BAK	non Hodkin lymphoma
4	154235	wound swab		UHCZ	68 M	03.05. 2023.	>128	2	>128	32	>128	8	0.5	0.06	S	1	>128	64	R	4				BAK	anemia	P. aeruginosa
5	282456	wound swab		UHCZ	67 M	03.10. 2023.	>128	4	>128	32	>128	4	1	0.06	S	32	128	128	R	5				BAK	acute lymphadenitis	MRSA
6	210744	urine		UHCZ	75 M	13.07. 2023.	>128	4	>128	32	>128	8	0.5	0.06	S	>128	128	>128	R	6				BAK	prostatic hyperplasia	Citrobacter coseri
7	267076	urine		UHCZ	74 F	09.10. 2023.	>128	2	>128	32	>128	4	0.5	0.12	S	32	128	64	R	8				BAK	myeloma multiplex	E. coli ESBL
8	235713	ejakulat		UHCZ	54 M	24.08. 2023.	>128	2	>128	32	>128	8	0.5	0.06	S	>128	32	128	R	9				BAK	prostatitis	E. faecalis
9	179719	minilavat		UHCZ	57 F	2022-06-02	>128	8	>128	>128	64	16	1	0.12	S	128	128	64	R	10				JOR	subglotic stenosis
10	79532	wound swab		UHCZ	77 F	2023-01-04	>128	32	>128	>128	128	8	1	0.06	S	128	128	64	R	11				BAK	acute kidney failure	Serratia spp
11	164903	urine		UHCZ	74 F	13.05. 2023.	>128	8	>128	>128	>128	8	0.5	0.12	S	64	128	64	R	12				BAK	myeloma multiplex	E. coli ESBL
12	270917	urine		UHCZ	62 M	14.10.2023.	>128	32	>128	>128	>128	8	0.25	0.12	S	128	128	>128	R	13				JOR	bronhial cancer	K. pneumoniae OXA-48
13	332821	urine		UHCZ	72 M	11.10.2022.	>128	8	>128	>128	64	16	1	0.12	S	128	128	64	R	14				BAK	prostatic hyperplasia
14	139012	wound swab		UHCZ	79 M	20.04. 2022.	>128	8	>128	>128	>128	32	0.5	0.12	S	128	128	32	R	15				BAK	decubital ulcer	VRE, P. aeruginosa
15	407285	wound swab		UHCZ	76 F	30. 11. 2022.	>128	32	>128	>128	>128	8	1	0.12	S	128	64	>128	R	16				BAK	decubital ulcer	S.aureus, P. aeruginosa
16	405427	urine		UHCZ	78 F	29. 11. 2022.	>128	8	>128	>128	128	16	0.5	0.12	S	32	128	128	R	17				BAK	kidney stone
17	130706	urine (catheter)		UHCZ	85 M	14.04. 2023.	>128	8	>128	>128	128	4	1	0.12	S	128	128	32	R	18				BAK	prostatic hyperplasia	A. baumannii
18	20048	tissue		UHCSM	75 M	17.04. 2023.	>128	>128	>128	>128	>128	64	0.5	0.06	S	32	128	64	R	19				UHCSM	decubital ulcer
19	36119	wound swab		UHCZ	74 M	01. 11. 2022.	>128	8	>128	>128	>128	16	0.5	0.12	S	>128	>128	>128	R	20				ORT	surgical wound infection
20	64017	wound swab		UHCZ	M	16.02. 2023.	>128	8	>128	32	8	4	1	0.25	S	>128	>128	16	R	21				AKA	surgical wound infection
21		wound swab		UHCZ	F	02.07. 2023.	>128	2	>128	64	32	8	1	0.25	S	128	64	>128	R	22				AIK	UTI
22	116046	URINE		UHCZ	80 F	21.07. 2022.	>128	32	>128	>128	>128	8	0.5	0.06	S	>128	128	>128	R					BAK	UTI
		Specimen	NAME	Hospital unit	AGE AND GENDER	Date	AMC	TZP	CTX	CRO	CAZ	FEP	IPM	MEM	ERT	GM	AMI	CIP	SMX
1	156351	urine		UHCZ	77 F	05.05. 2023.	128	16	>128	>128	>128	>128	0.5	0.06	S	>128	16	32	R	1
2	93279	sputum		UHCZ	72 M	13.03. 2023.	>128	16	>128	64	>128	64	2	0.12	S	16	128	>128	R	2
3	52487	urine		UHCZ	85 F	14.12. 2022.	>128	2	>128	128	32	32	2	0.12	S	32	32	16	R	3				BAK	UTI	K. pneumoniae OXA-48
4	188010	urine		UHCZ	85 M	09.06. 2023.	>128	2	>128	>128	16	64	1	0.06	S	64	128	8	R	4				JOR	respiratory insuficiency	E. coli ESBL, MRSA
5	261669	sputum		UHCZ	83 M	02.10. 2023.	>128	8	>128	>128	>128	128	1	0.06	S	64	16	>128	R	5				JOR	UTI
6	250194	urine		UHCZ	91 F	15.09. 2023.	128	2	>128	>128	8	64	0.5	0.06	S	32	32	4	R	6				BAK	bladder cancer
7	411986	urine		UHCZ	2 F	05. 12. 2022.	>128	2	>128	16	8	16	2	0.25	S	64	16	16	R	7				JOR	respiratory insuficiency
8	254010	wound swab		UHCZ	66 M	20.09. 2023.	>128	2	>128	>128	>128	64	2	0.12	S	0.5	32	>128	R	8				BAK	chronic kidney failure		E. faecalis
9	263033	urine		UHCZ	81 F	03. 10. 2023.	128	2	>128	16	8	64	0.5	0.06	S	128	16	>128	R	9				BAK	fever	M. morganii
10	252130	wound swab		UHCZ	78 F	2023-09-18	>128	1	>128	>128	>128	16	2	0.12	S	128	128	>128	R	10				BAK	wound infection
11	206414	wound swab		UHCZ	90 F	09.09.2022.	>128	1	32	8	2	16	1	0.12	S	64	16	0.25	R	11				BAK	UTI	E. coli
12	273584	urine (catheter)		UHCZ	82 M	18.10.2023.	>128	8	>128	32	2	16	2	0.06	S	>128	32	>128	R	12				BAK	chronic kidney failure
13	84306	URINE		UHCZ	88 F	06.03.2023.	>128	8	64	32	2	32	2	0.12	S	>128	8	>128	R	13				BAK	chronic kidney failure
14	405307	THROAT SWAB		UHCZ	58 F	29. 11. 2022.	8	2	>128	>128	2	64	2	0.12	S	64	128	>128	R	14				BAK	prostatic hyperplasia	P. aeruginosa, S, aureus
15	245042	wound swab		UHCZ	89 M	07.09. 2023.	128	8	>128	>128	32	32	0.5	0.06	S	>128	16	>128	R	15				BAK	UTI	K. pneumoniae
16	223227	decubital swab		UHCZ	82 F	02.08. 2023.	>128	4	>128	>128	>128	8	1	0.06	S	64	128	>128	R	16				BAK	chronic kidney failure
17	54983	URINE		UHCZ	77 F	19.03. 2024.	128	32	>128	>128	>128	64	0.5	0.06	S	64	64	128	R	17				BAK	DECUBITAL ULCER	K. PNEUMONIAE, E. FAECALIS
																								BAK	UTI
																								BAK	UTI	E. coli	ESBL

## Sheet: ATB
AMP-C
		AMX	AMC (16)	TZP (20)	CXM (19)	CAZ (19)	FEP (24)	CTX (17)	CRO (22)	IMI (19)	MEM (16)	ERT (25)	GM (17)	AMI (18)	CIP (22)
1	284989	6 R	10R	17 I	6R	14R	20 R	6R	15R	24 I	30S	27S	6R	6R	6R
2	214429	6 R	9R	17 I	6R	14R	25I	6R	16R	20 I	30S	25S	6R	6R	6R
3	170451	6 R	9R	24 (S)	6R	14R	24 I	6R	16R	22 I	28S	26S	6R	9R	6R
4	154235	6 R	10 R	20 S	6 R	12 R	25 S	6 R	14 R	25 I	28 S	25 S	6R	8R	6R
5	282456	6 R	7 R	22 S	6 R	12 R	22 R	6 R	19 R	22 I	22 S	24 I	17 S	20 S	6R
6	210744	6 R	7 R	21 S	6 R	14 R	24 I	6 R	14 R	23 I	28 S	24 I	18 S	20 S	6R
7	267076	6 R	6 R	22 S	6 R	12 R	24 I	6 R	13 R	22 I	28 S	24 I	18 S	20 S	6R
8	235713	6 R	6 R	20 S	6 R	13R	24 I	6R	16R	24 I	30S	25S	6R	19 S	6R
9	179719	6 R	6 R	22 S	6 R	12 R	21 R	6R	15R	20 I	30S	25S	6R	6R	6R
10	79532	6 R	6 R	17 I	6 R	12 R	24 I	6R	15R	20 I	28S	27S	6R	6R	6R
11	164903	6 R	6 R	20 S	6 R	12 R	26 S	6R	14R	21 I	28S	25S	6R	6R	6R
12	270917	6 R	8 R	19 (I)	6 R	12 R	26 S	6 R	13 R	21 I	25S	27S	6R	6R	6R
13	332821	6 R	9 R	23 S	6 R	13 R	20 R	6 R	15 R	21 I	26S	25S	6R	6R	6R
14	139012	6 R	10 R	24 (S)	6 R	15 R	19 R	6 R	15 R	20 I	29S	27S	6R	6R	9R
15	407285	6 R	6 R	20 S	6 R	12 R	24 I	6R	14R	25 I	30S	27S	6R	6R	6R
16	405427	6 R	6 R	21 S	6 R	11R	20 R	6R	12 R	28 I	30S	26S	10R	9R	6R
17	130706	6 R	6 R	22 S	6 R	15R	25 S	6R	16R	32I	31S	29S	6R	6R	9R
18	20048	6 R	6 R	12R	6 R	10R	18R	6 R	11 R	35I	32S	30S	12R	6R	8R
19	36119	6 R	6 R	21 S	6 R	12 R	22 R	6 R	13 R	38I	30S	32S	6R	6R	8R
20	64017	6 R	6 R	23 S	6 R	14R	25I	6 R	15R	35I	28 S	25 S	6R	13R	15R
21		6 R	6 R	25 S	6 R	17R	23R	6 R	16R	32I	31S	30S	6R	16R	10R
22	116046	6 R	6 R	20 S	6 R	15R	21 R	6 R	15R	25 I	28 S	25 S	6R	6R	6R
ESBL		AMX	AMC (16)	TZP (20)	CXM (19)	CAZ (19)	FEP (24)	CTX (17)	CRO (22)	IMI (19)	MEM (16)	ERT (25)	GM (17)	AMI (18)	CIP (22)
1	156351	6 R	12R	23S	6R	11R	20R	6R	18R	25I	30S	27S	6R	21S	12R
2	93279	6 R	10R	22 S	6R	6R	22 R	6R	18R	22I	29S	35S	13R	14R	10R
3	52487	6 R	6R	25(S)	6 R	16R	23 R	11R	21R	24I	28S	30S	15R	19 S	14R
4	188010	6 R	13R	24S	6 R	16R	23R	11R	21R	30I	20S	20S	14R	15R	19R
5	261669	6 R	12R	21S	6 R	7R	20R	6R	25R	25I	23S	27S	15R	18S	6R
6	250194	6 R	11R	26S	6 R	19I	20R	6R	15R	26I	30S	29S	16R	20S	19R
7	411986	6 R	10R	24S	6 R	19I	25I	16R	21R	24I	27S	26S	12R	19S	15R
8	254010	6 R	12R	25S	6 R	16R	21R	6R	17R	31I	28S	22I	22S	23S	6R
9	263033	6 R	13R	23S	6 R	19I	23R	12R	22I	32I	25S	28S	6R	19S	6R
10	252130	6 R	11R	26S	6 R	14R	25I	6R	12R	33I	21S	27S	6R	6R	6R
11	206414	6 R	14R	25S	6 R	30S	20R	6R	18R	25I	30S	25S	10R	20S	20S
12	273584	6 R	12R	21S	6 R	27S	24I	6R	20R	22I	29S	26S	6R	21S	6R
13	84306	6 R	15R	22S	6 R	25S	24I	6R	10R	25I	30S	25I	6R	25S	6R
14	405307	6 R	11R	23S	6 R	30S	22R	6R	16R	26I	31S	25I	6R	6R	6R
15	245042	6 R	9R	21S	6 R	9R	24I	6R	12R	24I	21S	26I	6R	19S	9R
16	223227	6 R	11R	21S	6 R	13R	28S	6R	11R	22I	23S	25S	6R	6R	6R
17	54983	6 R	14R	23S	6 R	18R	18R	6R	15R	22I	30S	26S	15R	17R	12R

## Sheet: PCR
AMPc		TEM	CMY
1	284989	POS	POS
2	214429	POS	POS
3	170451	POS	POS
4	154235	POS	POS
5	282456	POS	POS
6	210744	POS	POS
7	267076	POS	POS
8	235713	POS	POS
9	179719	POS	POS
10	79532	POS	POS
11	164903	POS	POS
12	270917	POS	POS
13	332821	POS	POS
14	139012	POS	POS
15	407285	POS	POS
16	405427	POS	POS
17	130706	POS	POS
18	20048	POS	POS
19	36119	POS	POS
20	64017	POS	POS
21		POS	POS
22	116046	POS	POS
		ESBL
		SHV	TEM	CTX-M	ALELIC VAR	GR. 9	GR 1	OXA-1
1	156351	NEG	NEG	POS	101	POS	NEG	NEG
2	93279	NEG	NEG	POS	15	NEG	POS	NEG
3	52487	NEG	NEG	POS	32	NEG	POS	NEG
4	188010	NEG	POS	POS	14	POS	NEG	NEG
5	261669	NEG	NEG	POS	14	POS	NEG	NEG
6	250194	NEG	POS	POS	14	POS	NEG	NEG
7	411986	NEG	NEG	POS	65	POS	NEG	POS
8	254010	NEG	NEG	POS	14	POS	NEG	NEG
9	263033	NEG	NEG	POS	14	POS	NEG	NEG
10	252130	NEG	NEG	POS	24	POS	NEG	NEG
11	206414	NEG	POS	POS	14	POS	NEG	NEG
12	273584	NEG	POS	POS	65	POS	NEG	POS
13	84306	NEG	NEG	POS	9	POS	NEG	NEG
14	405307	NEG	POS	POS	65	POS	NEG	POS
15	245042	NEG	NEG	POS	9	POS	NEG	NEG
16	223227	NEG	NEG	POS	15	NEG	POS	NEG
17	54983	NEG	NEG	POS	15	NEG	POS	NEG

## Sheet: plazmidi
		gr 1	gr 2	gr 3	gr 4	gr 5	B	K
AMP-C
1	284989	NEG	NEG	NEG	NEG	NEG	NEG	NEG
2	214429	NEG	NEG	NEG	NEG	NEG	NEG	NEG
3	170451	NEG	NEG	NEG	NEG	NEG	NEG	NEG
4	154235	NEG	NEG	NEG	NEG	NEG	NEG	NEG
5	282456	NEG	NEG	NEG	NEG	NEG	NEG	NEG
6	210744	NEG	NEG	NEG	NEG	NEG	NEG	NEG
7	267076	NEG	NEG	NEG	NEG	NEG	NEG	NEG
8	235713	NEG	NEG	NEG	NEG	NEG	NEG	NEG
9	179719	NEG	NEG	NEG	NEG	NEG	NEG	NEG
10	79532	NEG	NEG	NEG	NEG	NEG	NEG	NEG
11	164903	NEG	NEG	NEG	NEG	NEG	NEG	NEG
12	270917	NEG	NEG	NEG	NEG	NEG	NEG	NEG
13	332821	NEG	NEG	NEG	NEG	NEG	NEG	NEG
14	139012	NEG	NEG	NEG	NEG	NEG	NEG	NEG
15	407285	NEG	NEG	NEG	NEG	NEG	NEG	NEG
16	405427	NEG	NEG	NEG	NEG	NEG	NEG	NEG
17	130706	NEG	NEG	NEG	NEG	NEG	NEG	NEG
18	20048	NEG	NEG	NEG	NEG	NEG	NEG	NEG
19	36119	NEG	NEG	NEG	NEG	NEG	NEG	NEG
20	64017	NEG	NEG	NEG	NEG	NEG	NEG	NEG
21		NEG	NEG	NEG	NEG	NEG	NEG	NEG
22	116046	NEG	NEG	NEG	NEG	NEG	NEG	NEG
ESBL
1	156351	NEG	NEG	NEG	NEG	NEG	NEG	NEG
2	93279	NEG	NEG	NEG	NEG	NEG	NEG	NEG
3	52487	NEG	NEG	NEG	NEG	NEG	NEG	NEG
4	188010	NEG	NEG	NEG	NEG	NEG	NEG	NEG
5	261669	NEG	NEG	NEG	NEG	NEG	NEG	NEG
6	250194	NEG	NEG	NEG	NEG	NEG	NEG	NEG
7	411986	NEG	NEG	NEG	NEG	NEG	NEG	NEG
8	254010	NEG	NEG	NEG	NEG	NEG	NEG	NEG
9	263033	NEG	NEG	NEG	NEG	NEG	NEG	NEG
10	252130	NEG	NEG	NEG	NEG	NEG	NEG	NEG
11	206414	NEG	NEG	NEG	NEG	NEG	NEG	NEG
12	273584	NEG	NEG	NEG	NEG	NEG	NEG	NEG
13	84306	NEG	NEG	NEG	NEG	NEG	NEG	NEG
14	405307	NEG	NEG	NEG	NEG	NEG	NEG	NEG
15	245042	NEG	NEG	NEG	NEG	NEG	NEG	NEG
16	223227	NEG	NEG	NEG	NEG	NEG	NEG	NEG
17	54983	NEG	NEG	NEG	NEG	NEG	NEG	NEG
